# Supplementary material for: Nonenzymatic Hydrogen Peroxide Detection Using Surface-Enhanced Raman Scattering of Gold–Silver Core–Shell-Assembled Silica Nanostructures
Source: Nanomaterials (Basel). 2021 Oct 17;11(10):2748. doi: 10.3390/nano11102748 (PMC8540490; doi:10.3390/nano11102748)
Supplement: Supplementary file 1 [file nanomaterials-11-02748-s001.zip]

Archive with 1 entries (1 files):
- nanomaterials-1389419-supplementary.pdf
